# Supplementary material for: Species Delimitation in a Polyploid Group of Iberian Jasione (Campanulaceae) Unveils Coherence between Cryptic Speciation and Biogeographical Regionalization
Source: Plants (Basel). 2023 Dec 15;12(24):4176. doi: 10.3390/plants12244176 (PMC10747609; doi:10.3390/plants12244176)
Supplement: Supplementary file 1 [file plants-12-04176-s001.zip]

Archive with 1 entries (1 files):
- plants-2757053-supplementary.pdf
